# Supplementary material for: Discovery of lignin-transforming bacteria and enzymes in thermophilic environments using stable isotope probing
Source: ISME J. 2022 May 2;16(8):1944–56. doi: 10.1038/s41396-022-01241-8 (PMC9296663; doi:10.1038/s41396-022-01241-8)
Supplement: Supplementary file 2 — Supplemental Data 1 [file 41396_2022_1241_MOESM2_ESM.xlsx]

## Sheet: table_download
Accession	Title	BioProject	BioSample	SRA.filename
SRR12718353	metagenome of 13C-enriched hog fuel	PRJNA665309	SAMN16272750	HOG3H_S6_1.fastq.gz, HOG3H_S6_2.fastq.gz
SRR12718343	metagenome of 13C-enriched hog fuel	PRJNA665309	SAMN16272744	HOG25H_S18_1.fastq.gz, HOG25H_S18_2.fastq.gz
SRR12718345	metagenome of 13C-enriched hog fuel	PRJNA665309	SAMN16272742	HOG23H_S16_1.fastq.gz, HOG23H_S16_2.fastq.gz
SRR12718346	metagenome of 13C-enriched hog fuel	PRJNA665309	SAMN16272757	HOG1L_S1_1.fastq.gz, HOG1L_S1_2.fastq.gz
SRR12718347	metagenome of 13C-enriched hog fuel	PRJNA665309	SAMN16272756	HOG1H_S2_1.fastq.gz, HOG1H_S2_2.fastq.gz
SRR12718348	metagenome of 13C-enriched hog fuel	PRJNA665309	SAMN16272755	HOG6L_S11_1.fastq.gz, HOG6L_S11_2.fastq.gz
SRR12718349	metagenome of 13C-enriched hog fuel	PRJNA665309	SAMN16272754	HOG6H_S12_1.fastq.gz, HOG6H_S12_2.fastq.gz
SRR12718350	metagenome of 13C-enriched hog fuel	PRJNA665309	SAMN16272753	HOG4L_S7_1.fastq.gz, HOG4L_S7_2.fastq.gz
SRR12718351	metagenome of 13C-enriched hog fuel	PRJNA665309	SAMN16272752	HOG4H_S8_1.fastq.gz, HOG4H_S8_2.fastq.gz
SRR12718352	metagenome of 13C-enriched hog fuel	PRJNA665309	SAMN16272751	HOG3L_S5_1.fastq.gz, HOG3L_S5_2.fastq.gz
SRR12718354	metagenome of 13C-enriched hog fuel	PRJNA665309	SAMN16272741	HOG21L_S13_1.fastq.gz, HOG21L_S13_2.fastq.gz
SRR12718338	metagenome of 13C-enriched hog fuel	PRJNA665309	SAMN16272749	HOG28L_S9_1.fastq.gz, HOG28L_S9_2.fastq.gz
SRR12718339	metagenome of 13C-enriched hog fuel	PRJNA665309	SAMN16272748	HOG28H_S10_1.fastq.gz, HOG28H_S10_2.fastq.gz
SRR12718340	metagenome of 13C-enriched hog fuel	PRJNA665309	SAMN16272747	HOG27L_S3_1.fastq.gz, HOG27L_S3_2.fastq.gz
SRR12718341	metagenome of 13C-enriched hog fuel	PRJNA665309	SAMN16272746	HOG27H_S4_1.fastq.gz, HOG27H_S4_2.fastq.gz
SRR12718344	metagenome of 13C-enriched hog fuel	PRJNA665309	SAMN16272743	HOG23L_S15_1.fastq.gz, HOG23L_S15_2.fastq.gz
SRR12718355	metagenome of 13C-enriched hog fuel	PRJNA665309	SAMN16272740	HOG21H_S14_1.fastq.gz, HOG21H_S14_2.fastq.gz
SRR12718342	metagenome of 13C-enriched hog fuel	PRJNA665309	SAMN16272745	HOG25L_S17_1.fastq.gz, HOG25L_S17_2.fastq.gz
