# Supplementary material for: Discovery of lignin-transforming bacteria and enzymes in thermophilic environments using stable isotope probing
Source: ISME J. 2022 May 2;16(8):1944–56. doi: 10.1038/s41396-022-01241-8 (PMC9296663; doi:10.1038/s41396-022-01241-8)
Supplement: Supplementary file 3 — Supplemental Data 2 [file 41396_2022_1241_MOESM3_ESM.xlsx]

## Sheet: Sheet1
Genome	GTDB_Taxonomy	GC	GC_STD	Genome size (Mbp)	Gene count	Completeness	Contamination	File	Genome Accession
HOG.Cluster.57	d__Bacteria;p__Chloroflexota;c__UBA6077;o__;f__;g__;s__	65.59	3.17	3.81277	3713	92.9	2.18	Cluster.57_sub.contigs.fa	JADGGD000000000
HOG.CON107	d__Bacteria;p__Actinobacteriota;c__Actinobacteria;o__Streptosporangiales;f__Streptosporangiaceae;g__Thermobispora;s__Thermobispora bispora	72.18	2.59	4.13158	4027	92.02	3.35	CON107_sub.contigs.fa	JADGGE000000000
HOG.CON111	d__Bacteria;p__Actinobacteriota;c__Actinobacteria;o__Mycobacteriales;f__Micromonosporaceae;g__;s__	70.93	2.01	4.8608	4815	90.8	2.89	CON111_sub.contigs.fa	JADGGF000000000
HOG.CON12	d__Bacteria;p__Chloroflexota;c__Chloroflexia;o__Thermomicrobiales;f__Thermomicrobiaceae;g__Thermorudis;s__Thermorudis peleae	59.81	4.49	2.91154	2925	97.82	2.34	CON12.contigs.fa	JADGGG000000000
HOG.CON123	d__Bacteria;p__Proteobacteria;c__Alphaproteobacteria;o__Acetobacterales;f__Acetobacteraceae;g__;s__	69.84	2.29	6.87254	8016	96.1	33.83	CON123_sub.contigs.fa	JADGGH000000000
HOG.CON124	d__Bacteria;p__Actinobacteriota;c__Rubrobacteria;o__Rubrobacterales;f__Rubrobacteraceae;g__;s__	66.12	4.01	3.37733	3626	97.37	4.24	CON124.contigs.fa	JADGGI000000000
HOG.CON13	d__Bacteria;p__Patescibacteria;c__Saccharimonadia;o__Saccharimonadales;f__UBA4665;g__PMNU01;s__	53.74	3.22	1.18686	1425	64.36	3.42	CON13.contigs.fa	JADGGJ000000000
HOG.CON20	d__Bacteria;p__Proteobacteria;c__Alphaproteobacteria;o__Rhizobiales;f__Xanthobacteraceae;g__Pseudolabrys;s__	65.25	3.07	3.57477	3374	97.47	0.92	CON20.contigs.fa	JADGGK000000000
HOG.CON22	d__Bacteria;p__Actinobacteriota;c__Actinobacteria;o__Streptosporangiales;f__Streptosporangiaceae;g__Actinomadura_B;s__Actinomadura_B rubrobrunea	72.47	2.65	4.18454	4993	65.03	0.94	CON22.contigs.fa	JADGGL000000000
HOG.CON34	d__Bacteria;p__Gemmatimonadota;c__Gemmatimonadetes;o__Gemmatimonadales;f__Gemmatimonadaceae;g__;s__	70.88	2.1	3.7637	3637	80.64	2.75	CON34_sub.contigs.fa	JADGGM000000000
HOG.CON40	d__Bacteria;p__Actinobacteriota;c__Actinobacteria;o__Mycobacteriales;f__Micromonosporaceae;g__Dactylosporangium;s__	70.69	3.06	2.21484	3044	45.98	6.14	CON40_sub.contigs.fa	JADGGN000000000
HOG.CON5	d__Bacteria;p__Verrucomicrobiota;c__Verrucomicrobiae;o__Chthoniobacterales;f__UBA10450;g__AV55;s__	58.2	1.53	2.41	2760	92.41	4.7	CON5.contigs.fa	JADGGO000000000
HOG.CON51	d__Bacteria;p__Proteobacteria;c__Alphaproteobacteria;o__Dongiales;f__Dongiaceae;g__;s__	71.88	2.29	4.09448	4427	88.74	1.49	CON51.contigs.fa	JADGGP000000000
HOG.CON63	d__Bacteria;p__Firmicutes_E;c__Thermaerobacteria;o__;f__;g__;s__	70.75	2.69	1.82945	2274	72	3.04	CON63_sub.contigs.fa	JADGGQ000000000
HOG.CON69	d__Bacteria;p__Proteobacteria;c__Gammaproteobacteria;o__Burkholderiales;f__SG8-39;g__ZC4RG42;s__ZC4RG42 sp003242425	66.41	2.29	1.76569	2392	59.47	1.86	CON69.contigs.fa	JADGGR000000000
HOG.CON7	d__Bacteria;p__Chloroflexota;c__Chloroflexia;o__Thermomicrobiales;f__Thermomicrobiaceae;g__;s__	71.85	2.47	2.1019	2699	65.65	4.25	CON7.contigs.fa	JADGGS000000000
HOG.CON74	d__Bacteria;p__Firmicutes_K;c__Alicyclobacillia;o__Kyrpidiales;f__Kyrpidiaceae;g__;s__	58.79	3.1	2.2884	2706	93.77	1.11	CON74_sub.contigs.fa	JADGGT000000000
HOG.CON79	d__Bacteria;p__Planctomycetota;c__Planctomycetes;o__Isosphaerales;f__Isosphaeraceae;g__;s__	67.51	2.42	6.40729	5987	91.07	1.16	CON79.contigs.fa	JADGGU000000000
HOG.CON88	d__Bacteria;p__Gemmatimonadota;c__Gemmatimonadetes;o__RSA9;f__RSA9;g__;s__	73.25	2.16	4.66702	4310	93.41	4.95	CON88.contigs.fa	JADGGV000000000
HOG.CON91	d__Bacteria;p__Bacteroidota;c__Bacteroidia;o__Chitinophagales;f__Chitinophagaceae;g__Thermoflavifilum;s__Thermoflavifilum aggregans	46.28	2.65	2.70095	2365	92.86	3.94	CON91_sub.contigs.fa	JADGGW000000000
HOG.MAX.001	d__Bacteria;p__Actinobacteriota;c__Actinobacteria;o__Acidothermales;f__Acidothermaceae;g__Acidothermus;s__	67.14	2	1.97114	2041	90.59	2.5	MAX.001.contigs.fa	JADGGX000000000
HOG.MAX.021	d__Bacteria;p__Acidobacteriota;c__Acidobacteriae;o__Acidobacteriales;f__Acidobacteriaceae;g__Acidobacterium_A;s__Acidobacterium_A ailaaui	53.59	10.14	4.37551	4000	97.44	1.88	MAX.021_sub.contigs.fa	JADGGY000000000
HOG.MAX.025	d__Bacteria;p__Proteobacteria;c__Alphaproteobacteria;o__Elsterales;f__URHD0088;g__;s__	68.6	1.73	4.22171	4417	95.54	2.61	MAX.025_sub.contigs.fa	JADGGZ000000000
HOG.MAX.030	d__Bacteria;p__Actinobacteriota;c__Actinobacteria;o__Mycobacteriales;f__Micromonosporaceae;g__;s__	72.33	1.64	4.39161	4442	84.21	1.58	MAX.030_sub.contigs.fa	JADGHA000000000
HOG.MAX.036	d__Bacteria;p__Proteobacteria;c__Gammaproteobacteria;o__Nevskiales;f__Nevskiaceae;g__Nevskia;s__	68.04	1.8	2.81121	2635	97.42	2.19	MAX.036.contigs.fa	JADGHB000000000
HOG.MAX.044	d__Bacteria;p__Actinobacteriota;c__Actinobacteria;o__Streptosporangiales;f__Streptosporangiaceae;g__Microbispora;s__	71.31	1.87	6.33699	6333	97.88	1.46	MAX.044_sub.contigs.fa	JADGHC000000000
HOG.MAX.045	d__Bacteria;p__Actinobacteriota;c__Actinobacteria;o__Frankiales;f__Frankiaceae;g__Frankia;s__	74.11	2.34	5.3995	4781	95.17	1.64	MAX.045_sub.contigs.fa	JADGHD000000000
HOG.MB2.14	d__Bacteria;p__Proteobacteria;c__Alphaproteobacteria;o__Rhizobiales;f__Xanthobacteraceae;g__Variibacter;s__	69.08	1.11	3.31869	3078	98.1	0.42	MB2.14.contigs.fa	JADGHE000000000
HOG.MB2.19	d__Bacteria;p__Bacteroidota;c__Bacteroidia;o__Chitinophagales;f__Chitinophagaceae;g__Thermoflavifilum;s__	47.53	2.47	2.07967	1949	89.24	0.99	MB2.19.contigs.fa	JADGHF000000000
HOG.MB2.21	d__Bacteria;p__Firmicutes_E;c__Thermaerobacteria;o__;f__;g__;s__	74.06	1.8	1.86326	1848	90.35	1.32	MB2.21.contigs.fa	JADGHG000000000
HOG.MB2.22	d__Bacteria;p__Proteobacteria;c__Gammaproteobacteria;o__Burkholderiales;f__Burkholderiaceae;g__Pigmentiphaga;s__	65.11	1.51	3.60795	3521	94.82	1.52	MB2.22.contigs.fa	JADGHH000000000
HOG.MB2.26	d__Bacteria;p__Proteobacteria;c__Alphaproteobacteria;o__Acetobacterales;f__Acetobacteraceae;g__;s__	72.37	1.86	4.49158	4530	77.57	1.03	MB2.26.contigs.fa	JADGHI000000000
HOG.MB2.27	d__Bacteria;p__Chloroflexota;c__UBA6077;o__UBA6077;f__;g__;s__	70.87	1.58	4.36772	4328	94.22	0.36	MB2.27.contigs.fa	JADGHJ000000000
HOG.MB2.28	d__Bacteria;p__Acidobacteriota;c__Acidobacteriae;o__Bryobacterales;f__Bryobacteraceae;g__;s__	59.92	1.37	3.7782	3812	80.41	1.32	MB2.28.contigs.fa	JADGHK000000000
HOG.MB2.29	d__Bacteria;p__Myxococcota;c__Myxococcia;o__Myxococcales;f__Myxococcaceae;g__;s__	69.58	1.04	5.52078	4923	95.48	0	MB2.29_sub.contigs.fa	JADGHL000000000
HOG.MB2.31	d__Bacteria;p__Actinobacteriota;c__Actinobacteria;o__Mycobacteriales;f__Mycobacteriaceae;g__Mycolicibacterium;s__Mycolicibacterium hassiacum	69.76	1.66	4.63237	4702	94.98	0.15	MB2.31.contigs.fa	JADGHM000000000
HOG.MB2.35	d__Bacteria;p__Firmicutes_E;c__Thermaerobacteria;o__;f__;g__;s__	70.72	2.27	1.8698	1974	88.12	1.98	MB2.35.contigs.fa	JADGHN000000000
HOG.MB2.37	d__Bacteria;p__Acidobacteriota;c__Blastocatellia;o__Pyrinomonadales;f__Pyrinomonadaceae;g__Pyrinomonas;s__Pyrinomonas methylaliphatogenes	60.04	1.29	3.22921	2881	91.4	2.56	MB2.37.contigs.fa	JADGHO000000000
HOG.MB2.38	d__Bacteria;p__Actinobacteriota;c__Thermoleophilia;o__20CM-4-69-9;f__20CM-4-69-9;g__Palsa-739;s__	73.1	1.87	1.98049	2197	89.44	3.02	MB2.38.contigs.fa	JADGHP000000000
HOG.MB2.39	d__Bacteria;p__Actinobacteriota;c__Thermoleophilia;o__Solirubrobacterales;f__Thermoleophilaceae;g__;s__	73.26	1.58	2.56373	2606	95.26	2.01	MB2.39.contigs.fa	JADGHQ000000000
HOG.MB2.40	d__Bacteria;p__Firmicutes_K;c__Alicyclobacillia;o__Alicyclobacillales;f__Alicyclobacillaceae;g__;s__	63.66	2.16	2.43659	2545	96.93	1.57	MB2.40.contigs.fa	JADGHR000000000
HOG.MB2.41	d__Bacteria;p__Proteobacteria;c__Alphaproteobacteria;o__Acetobacterales;f__Acetobacteraceae;g__;s__	61.1	2.4	2.60867	2654	80.29	1	MB2.41.contigs.fa	JADGHS000000000
HOG.MB2.45	d__Bacteria;p__Chloroflexota;c__Ktedonobacteria;o__Ktedonobacterales;f__Ktedonobacteraceae;g__Thermogemmatispora;s__	59.38	2.17	4.90817	4158	93.23	1.98	MB2.45.contigs.fa	JADGHT000000000
HOG.MB2.46	d__Bacteria;p__Proteobacteria;c__Alphaproteobacteria;o__Rhizobiales;f__Methyloligellaceae;g__Methyloceanibacter;s__	65.79	1.44	3.07119	3089	96.64	0.54	MB2.46.contigs.fa	JADGHU000000000
HOG.MB2.49	d__Bacteria;p__Firmicutes_E;c__Thermaerobacteria;o__;f__;g__;s__	74.13	2.27	2.00072	2047	86.8	1.98	MB2.49.contigs.fa	JADGHV000000000
HOG.MB2.50	d__Bacteria;p__Actinobacteriota;c__Actinobacteria;o__Acidothermales;f__Acidothermaceae;g__Acidothermus;s__Acidothermus cellulolyticus	67.18	1.92	1.51679	1608	72.86	0.61	MB2.50.contigs.fa	JADGHW000000000
HOG.MB2.51	d__Bacteria;p__Proteobacteria;c__Gammaproteobacteria;o__Steroidobacterales;f__Steroidobacteraceae;g__;s__	65.72	1.88	5.25455	4743	97.52	5.27	MB2.51.contigs.fa	JADGHX000000000
HOG.MB2.52	d__Bacteria;p__Bacteroidota;c__Bacteroidia;o__Chitinophagales;f__Chitinophagaceae;g__Thermoflavifilum;s__	48.18	2.06	2.19352	2063	85.3	1.4	MB2.52_sub.contigs.fa	JADGHY000000000
HOG.MB2.56	d__Bacteria;p__Chloroflexota;c__Chloroflexia;o__Thermomicrobiales;f__Thermomicrobiaceae;g__Sphaerobacter;s__	68.48	1.52	3.90656	3470	99.07	0	MB2.56_sub.contigs.fa	JADGHZ000000000
HOG.MB2.59	d__Bacteria;p__Chloroflexota;c__Ktedonobacteria;o__Ktedonobacterales;f__Ktedonobacteraceae;g__Thermogemmatispora;s__	60.91	2.04	5.41405	4436	96.4	2.97	MB2.59.contigs.fa	JADGIA000000000
HOG.MB2.64	d__Bacteria;p__Actinobacteriota;c__Thermoleophilia;o__Solirubrobacterales;f__Solirubrobacteraceae;g__;s__	75.21	1.99	3.56197	3783	98.72	0.85	MB2.64.contigs.fa	JADGIB000000000
HOG.MB2.9	d__Bacteria;p__Firmicutes_K;c__Alicyclobacillia;o__Alicyclobacillales;f__Alicyclobacillaceae;g__;s__	63.62	2.73	2.40688	2430	93.83	1.84	MB2.9.contigs.fa	JADGIC000000000
HOT.Cluster.3	d__Bacteria;p__Chloroflexota;c__;o__;f__;g__;s__	67.93	1.61	4.07725	4154	91.15	5.68	Cluster.3_sub.contigs.fa	JAILZB000000000
HOT.Cluster.5	d__Bacteria;p__Methylomirabilota;c__Methylomirabilia;o__Rokubacteriales;f__GWA2-73-35;g__40CM-4-69-5;s__	72.82	1.98	1.69884	2111	40.84	5.88	Cluster.5_sub.contigs.fa	JAILZE000000000
HOT.Cluster.56	d__Bacteria;p__Bipolaricaulota;c__Bipolaricaulia;o__RBG-16-55-9;f__;g__;s__	58.61	1.73	1.45695	1756	66.87	1.69	Cluster.56_sub.contigs.fa	JAILZC000000000
HOT.Cluster.58	d__Bacteria;p__Chloroflexota;c__Dehalococcoidia;o__UBA2991;f__UBA2991;g__G233;s__	69.26	2.24	3.02701	3510	89.77	29.92	Cluster.58_sub.contigs.fa	JAILZD000000000
HOT.Cluster.61	d__Bacteria;p__Firmicutes_K;c__Alicyclobacillia;o__Alicyclobacillales;f__Alicyclobacillaceae;g__Alicyclobacillus_H;s__	61.29	2.07	1.75998	1814	70.92	1.8	Cluster.61_sub.contigs.fa	JAILZF000000000
HOT.Cluster.78	d__Bacteria;p__Firmicutes_B;c__Desulfotomaculia;o__Desulfotomaculales;f__;g__;s__	57.3	1.65	1.70312	1752	53.06	2.41	Cluster.78_sub.contigs.fa	JAILZG000000000
HOT.Cluster.86	d__Bacteria;p__Firmicutes_B;c__Desulfotomaculia;o__Desulfotomaculales;f__Pelotomaculaceae;g__;s__	59.18	2.32	2.0403	2253	66.52	22.62	Cluster.86_sub.contigs.fa	JAILZH000000000
HOT.CON.10	d__Bacteria;p__Desulfobacterota;c__Desulfobaccia;o__Desulfobaccales;f__0-14-0-80-60-11;g__;s__	66.9	3.24	2.78217	2547	96.13	1.61	CON10.contigs.fa	JAILZL000000000
HOT.CON.102	d__Bacteria;p__Armatimonadota;c__Fimbriimonadia;o__Fimbriimonadales;f__;g__;s__	56.16	1.75	1.68899	2126	73.63	1.85	CON102_sub.contigs.fa	JAILZI000000000
HOT.CON.104	d__Bacteria;p__Firmicutes_K;c__Alicyclobacillia;o__Alicyclobacillales;f__Alicyclobacillaceae;g__Alicyclobacillus_G;s__Alicyclobacillus_G herbarius	57.19	3.67	3.31975	3307	97.51	2.66	CON104.contigs.fa	JAILZJ000000000
HOT.CON.106	d__Bacteria;p__Proteobacteria;c__Gammaproteobacteria;o__Xanthomonadales;f__Xanthomonadaceae;g__Thermomonas;s__Thermomonas hydrothermalis	66.51	1.81	2.41539	2339	98.35	1.93	CON106.contigs.fa	JAILZK000000000
HOT.CON.111	d__Bacteria;p__Firmicutes;c__Bacilli;o__Bacillales;f__Anoxybacillaceae;g__Anoxybacillus;s__Anoxybacillus ayderensis	42.21	2.89	2.1296	2903	78.46	8.49	CON111.contigs.fa	JAILZM000000000
HOT.CON.113	d__Bacteria;p__Armatimonadota;c__UBA5829;o__UBA5829;f__;g__;s__	50.27	2	2.95634	3264	79.26	3.79	CON113.contigs.fa	JAILZN000000000
HOT.CON.119	d__Bacteria;p__Firmicutes_K;c__Alicyclobacillia;o__Alicyclobacillales;f__Alicyclobacillaceae;g__Alicyclobacillus_G;s__Alicyclobacillus_G shizuokensis	60.1	3.57	2.90271	3198	91.2	5.84	CON119.contigs.fa	JAILZO000000000
HOT.CON.130	d__Bacteria;p__Firmicutes_B;c__Desulfotomaculia;o__Desulfotomaculales;f__Desulfocucumaceae;g__;s__	56.81	3.3	3.17616	3133	92.25	5.4	CON130.contigs.fa	JAILZP000000000
HOT.CON.139	d__Bacteria;p__Proteobacteria;c__Alphaproteobacteria;o__Geminicoccales;f__Geminicoccaceae;g__;s__	71.48	1.75	3.58056	3537	94.69	1.67	CON139.contigs.fa	JAILZQ000000000
HOT.CON.146	d__Bacteria;p__Firmicutes_G;c__UBA4882;o__UBA4882;f__;g__;s__	61.28	4.56	2.21849	2687	59.21	4.72	CON146_sub.contigs.fa	JAILZR000000000
HOT.CON.150	d__Bacteria;p__Firmicutes_E;c__Sulfobacillia;o__Sulfobacillales;f__;g__;s__	73.06	3.09	2.6833	2594	90.84	5.15	CON150.contigs.fa	JAILZS000000000
HOT.CON.154	d__Bacteria;p__Firmicutes_I;c__Bacilli_A;o__Paenibacillales;f__Paenibacillaceae;g__Paenibacillus;s__	44.18	2.26	5.87604	5332	99.26	0.11	CON154_sub.contigs.fa	JAILZT000000000
HOT.CON.16	d__Bacteria;p__Firmicutes_K;c__Alicyclobacillia;o__Alicyclobacillales;f__Alicyclobacillaceae;g__Alicyclobacillus_H;s__	59.8	4.05	1.92326	2467	55.09	4.65	CON16.contigs.fa	JAILZU000000000
HOT.CON.20	d__Bacteria;p__Firmicutes;c__Bacilli;o__Bacillales;f__Anoxybacillaceae;g__Anoxybacillus_A;s__	43.81	3.12	3.282	3576	98.12	2.39	CON20.contigs.fa	JAILZV000000000
HOT.CON.25	d__Bacteria;p__Firmicutes_K;c__Alicyclobacillia;o__Alicyclobacillales;f__Alicyclobacillaceae;g__Alicyclobacillus_H;s__Alicyclobacillus_H macrosporangiidus_B	61.97	5.11	4.22044	4343	97.53	4.61	CON25_sub.contigs.fa	JAILZW000000000
HOT.CON.49	d__Bacteria;p__Firmicutes_E;c__DTU015;o__UBA9673;f__UBA9673;g__;s__	70.21	2.23	2.08618	2111	77.56	6.5	CON49_sub.contigs.fa	JAILZX000000000
HOT.CON.50	d__Bacteria;p__SZUA-182;c__SZUA-182;o__;f__;g__;s__	47.23	2	3.83463	3011	92.08	3.16	CON50.contigs.fa	JAILZY000000000
HOT.CON.60	d__Bacteria;p__Firmicutes_K;c__Alicyclobacillia;o__Kyrpidiales;f__Kyrpidiaceae;g__Kyrpidia;s__Kyrpidia sp002804065	58.63	3.17	3.40675	3410	95.8	1.34	CON60.contigs.fa	JAILZZ000000000
HOT.CON.75	d__Archaea;p__Crenarchaeota;c__Bathyarchaeia;o__B26-1;f__UBA233;g__JdFR-07;s__	42.24	2.62	1.98174	2320	96.26	8.41	CON75_sub.contigs.fa	JAIMAA000000000
HOT.CON.82	d__Bacteria;p__Firmicutes_G;c__UBA4882;o__UBA8346;f__UBA8346;g__;s__	46.64	3.82	4.8895	4092	94.28	11.44	CON82.contigs.fa	JAIMAB000000000
HOT.CON.95	d__Bacteria;p__Deinococcota;c__Deinococci;o__Deinococcales;f__Thermaceae;g__Meiothermus_B;s__Meiothermus_B silvanus	62.5	3.09	2.25291	3090	62.46	2.43	CON95.contigs.fa	JAIMAC000000000
HOT.CON.97	d__Bacteria;p__Firmicutes;c__Bacilli;o__Bacillales;f__Bacillaceae_A;g__Bacillus_W;s__	38.26	2.35	4.54491	4709	91.57	7.15	CON97.contigs.fa	JAIMAD000000000
HOT.CON.99	d__Bacteria;p__Firmicutes_E;c__Sulfobacillia;o__Sulfobacillales;f__;g__;s__	64.93	3.06	3.48139	3615	93.23	1.98	CON99.contigs.fa	JAIMAE000000000
HOT.MAX.011	d__Bacteria;p__Actinobacteriota;c__Actinobacteria;o__Acidothermales;f__Acidothermaceae;g__Acidothermus;s__Acidothermus cellulolyticus	67.02	1.62	2.25442	2199	93.05	1.74	MAX.011.contigs.fa	JAIMAF000000000
HOT.MAX.039	d__Bacteria;p__Acidobacteriota;c__Acidobacteriae;o__UBA7541;f__;g__;s__	63.65	7.07	2.82822	2561	92.31	0.85	MAX.039_sub.contigs.fa	JAIMAG000000000
HOT.MAX.041	d__Bacteria;p__Firmicutes_K;c__Alicyclobacillia;o__Alicyclobacillales;f__Alicyclobacillaceae;g__;s__	63.82	1.78	2.02014	2236	62.36	4.79	MAX.041_sub.contigs.fa	JAIMAH000000000
HOT.MAX.052	d__Bacteria;p__Actinobacteriota;c__Actinobacteria;o__Acidothermales;f__Acidothermaceae;g__Acidothermus;s__	66.87	1.37	2.12492	2053	91.8	0.32	MAX.052.contigs.fa	JAIMAI000000000
HOT.MAX.058	d__Bacteria;p__Firmicutes_B;c__Desulfotomaculia;o__Desulfotomaculales;f__;g__;s__	51.59	2.01	3.59339	4551	55.08	20.42	MAX.058_sub.contigs.fa	JAIMAJ000000000
HOT.MAX.062	d__Bacteria;p__Firmicutes_H;c__CSP1-3;o__CSP1-3;f__;g__;s__	72.69	1.54	3.3143	3372	88.22	13.92	MAX.062_sub.contigs.fa	JAIMAK000000000
HOT.MAX.068	d__Bacteria;p__Proteobacteria;c__Gammaproteobacteria;o__Burkholderiales;f__RBG-16-58-11;g__;s__	65.26	2.41	2.50776	2487	100	1.83	MAX.068.contigs.fa	JAIMAL000000000
HOT.MAX.070	d__Bacteria;p__Armatimonadota;c__Fimbriimonadia;o__OS-L;f__GBS-DC;g__GBS-DC;s__GBS-DC sp001442985	60.55	1.46	3.06131	2848	96.3	0.93	MAX.070.contigs.fa	JAIMAM000000000
HOT.MAX.079	d__Bacteria;p__Armatimonadota;c__Fimbriimonadia;o__OS-L;f__GBS-DC;g__GBS-DC;s__	64.16	1.26	2.72966	2578	94.44	2.04	MAX.079.contigs.fa	JAIMAN000000000
HOT.MAX.081	d__Bacteria;p__Chloroflexota;c__Chloroflexia;o__Chloroflexales;f__Roseiflexaceae;g__Roseiflexus;s__Roseiflexus sp000016665	60.13	3.68	5.58779	4899	98.78	1.83	MAX.081.contigs.fa	JAIMAO000000000
HOT.MAX.085	d__Bacteria;p__Deinococcota;c__Deinococci;o__Deinococcales;f__Thermaceae;g__Meiothermus;s__Meiothermus ruber	63.39	1.9	3.18372	3203	99.15	0.85	MAX.085_sub.contigs.fa	JAIMAP000000000
HOT.MAX.088	d__Bacteria;p__Bacteroidota;c__Bacteroidia;o__Chitinophagales;f__Chitinophagaceae;g__Thermoflavifilum;s__	42.8	2.94	2.7006	2253	98.52	0.49	MAX.088.contigs.fa	JAIMAQ000000000
HOT.MAX.089	d__Bacteria;p__Acidobacteriota;c__Acidobacteriae;o__Bryobacterales;f__Bryobacteraceae;g__;s__	63.74	1.46	4.08543	3799	92.54	7.38	MAX.089.contigs.fa	JAIMAR000000000
HOT.MAX.091	d__Bacteria;p__Deinococcota;c__Deinococci;o__Deinococcales;f__Thermaceae;g__;s__	62.72	7.06	3.30409	3297	95.73	1.28	MAX.091.contigs.fa	JAIMAS000000000
HOT.MB2.1	d__Bacteria;p__Bacteroidota;c__Ignavibacteria;o__Ignavibacteriales;f__Ignavibacteriaceae;g__Ignavibacterium;s__	33.81	1.65	3.05456	2963	92.74	2.51	MB2.1.contigs.fa	JAIMAZ000000000
HOT.MB2.100	d__Bacteria;p__Firmicutes_E;c__Thermaerobacteria;o__;f__;g__;s__	74.32	1.74	2.35802	2333	91.09	2.97	MB2.100.contigs.fa	JAIMAT000000000
HOT.MB2.102	d__Bacteria;p__Armatimonadota;c__UBA5829;o__UBA5829;f__;g__;s__	46.87	1.79	3.0862	2582	87.96	2.78	MB2.102.contigs.fa	JAIMAU000000000
HOT.MB2.104	d__Bacteria;p__Firmicutes_K;c__Alicyclobacillia;o__Alicyclobacillales;f__Alicyclobacillaceae;g__Alicyclobacillus_H;s__	65.91	2.58	3.01389	2983	97.66	1.2	MB2.104.contigs.fa	JAIMAV000000000
HOT.MB2.108	d__Archaea;p__Nanoarchaeota;c__Nanoarchaeia;o__Pacearchaeales;f__UBA284;g__;s__	40.46	2.8	0.538768	671	65.82	2.18	MB2.108.contigs.fa	JAIMAW000000000
HOT.MB2.13	d__Bacteria;p__Firmicutes_H;c__CSP1-3;o__CSP1-3;f__HRBIN32;g__HRBIN32;s__	70.77	1.49	1.75886	2156	66.22	2.78	MB2.13_sub.contigs.fa	JAIMAX000000000
HOT.MB2.19	d__Bacteria;p__Firmicutes_K;c__Alicyclobacillia;o__Alicyclobacillales;f__Alicyclobacillaceae;g__;s__	63.29	1.66	2.6601	2627	94.49	1.38	MB2.19.contigs.fa	JAIMAY000000000
HOT.MB2.26	d__Bacteria;p__Acidobacteriota;c__Acidobacteriae;o__Bryobacterales;f__Bryobacteraceae;g__;s__	63.91	1.79	3.67234	3881	69.51	9.27	MB2.26_sub.contigs.fa	JAIMBA000000000
HOT.MB2.30	d__Bacteria;p__Chloroflexota;c__Anaerolineae;o__Thermoflexales;f__;g__;s__	63.3	1.62	4.27688	3820	95.45	1.92	MB2.30_sub.contigs.fa	JAIMBB000000000
HOT.MB2.34	d__Bacteria;p__Planctomycetota;c__Planctomycetes;o__Pirellulales;f__;g__;s__	65.84	1.01	5.87896	4695	93.38	2.4	MB2.34.contigs.fa	JAIMBC000000000
HOT.MB2.4	d__Bacteria;p__Firmicutes_E;c__UBA3569;o__UBA3569;f__;g__;s__	70.54	2.42	2.48914	2407	83.13	0.51	MB2.4.contigs.fa	JAIMBG000000000
HOT.MB2.40	d__Bacteria;p__Firmicutes_E;c__Sulfobacillia;o__Sulfobacillales;f__;g__;s__	66.71	1.44	2.58564	2467	98.02	0	MB2.40.contigs.fa	JAIMBD000000000
HOT.MB2.42	d__Bacteria;p__Acidobacteriota;c__Acidobacteriae;o__UBA7541;f__;g__;s__	63.92	1.46	2.61516	2524	90.69	6.41	MB2.42_sub.contigs.fa	JAIMBE000000000
HOT.MB2.46	d__Bacteria;p__Proteobacteria;c__Alphaproteobacteria;o__Acetobacterales;f__Acetobacteraceae;g__;s__	60.97	2.16	3.14429	3046	90.13	2.99	MB2.46.contigs.fa	JAIMBF000000000
HOT.MB2.5	d__Bacteria;p__Firmicutes_B;c__Desulfotomaculia;o__Desulfotomaculales;f__Nap2-2B;g__;s__	55.29	2.08	3.17592	3233	92.3	3.07	MB2.5_sub.contigs.fa	JAIMBK000000000
HOT.MB2.50	d__Bacteria;p__Actinobacteriota;c__UBA9087;o__UBA10029;f__UBA10029;g__;s__	45.33	1.39	2.37659	2283	97.73	1.82	MB2.50.contigs.fa	JAIMBH000000000
HOT.MB2.53	d__Bacteria;p__Firmicutes_E;c__Sulfobacillia;o__Sulfobacillales;f__;g__;s__	71.45	1.58	3.12079	3086	94.55	6.44	MB2.53.contigs.fa	JAIMBI000000000
HOT.MB2.58	d__Bacteria;p__Armatimonadota;c__HRBIN16;o__HRBIN16;f__HRBIN16;g__HRBIN16;s__	59.58	1.57	3.85106	3420	96.21	0	MB2.58.contigs.fa	JAIMBJ000000000
HOT.MB2.61	d__Bacteria;p__Cyanobacteria;c__Cyanobacteriia;o__Leptolyngbyales;f__Leptolyngbyaceae;g__;s__	50.42	1.74	5.28764	4658	99.06	0.24	MB2.61.contigs.fa	JAIMBL000000000
HOT.MB2.62	d__Bacteria;p__Chloroflexota;c__Anaerolineae;o__UBA1429;f__;g__;s__	67.03	1.99	4.01116	3553	88.23	6.88	MB2.62_sub.contigs.fa	JAIMBM000000000
HOT.MB2.69	d__Bacteria;p__WOR-3;c__WOR-3;o__UBA2258;f__;g__;s__	51.76	2.48	1.69877	1615	85.89	0	MB2.69.contigs.fa	JAIMBN000000000
HOT.MB2.74	d__Bacteria;p__Actinobacteriota;c__Rubrobacteria;o__Rubrobacterales;f__Rubrobacteraceae;g__;s__	66.75	2.22	2.80239	2980	95.05	2.19	MB2.74.contigs.fa	JAIMBO000000000
HOT.MB2.78	d__Bacteria;p__Acidobacteriota;c__Acidobacteriae;o__Acidobacteriales;f__Acidobacteriaceae;g__Acidobacterium_A;s__Acidobacterium_A ailaaui	57.57	1.71	2.50244	2298	82.1	0.05	MB2.78.contigs.fa	JAIMBP000000000
HOT.MB2.84	d__Bacteria;p__Actinobacteriota;c__Thermoleophilia;o__Solirubrobacterales;f__Thermoleophilaceae;g__Thermoleophilum;s__Thermoleophilum sp002898855	70.35	3.41	2.0364	2061	86.06	4.02	MB2.84_sub.contigs.fa	JAIMBQ000000000
HOT.MB2.86	d__Bacteria;p__Firmicutes_B;c__Desulfotomaculia;o__Desulfotomaculales;f__Desulfocucumaceae;g__;s__	51.52	2.69	3.2259	3453	59.15	5.7	MB2.86_sub.contigs.fa	JAIMBR000000000
HOT.MB2.88	d__Bacteria;p__Firmicutes_K;c__Alicyclobacillia;o__Alicyclobacillales;f__Alicyclobacillaceae;g__;s__	53.61	2.99	4.56031	5186	63.2	8.66	MB2.88_sub.contigs.fa	JAIMBS000000000
HOT.MB2.91	d__Bacteria;p__Firmicutes_K;c__Alicyclobacillia;o__Alicyclobacillales;f__Alicyclobacillaceae;g__Alicyclobacillus_B;s__	62.4	2.61	3.43033	3261	98.8	1.87	MB2.91.contigs.fa	JAIMBT000000000
HOT.MB2.94	d__Bacteria;p__Firmicutes_I;c__Bacilli_A;o__Paenibacillales;f__Paenibacillaceae;g__Gorillibacterium;s__	46.75	2.34	4.24497	4106	67.96	1.05	MB2.94_sub.contigs.fa	JAIMBU000000000
HOT.MB2.97	d__Bacteria;p__Firmicutes_K;c__Alicyclobacillia;o__Alicyclobacillales;f__Alicyclobacillaceae;g__Alicyclobacillus;s__Alicyclobacillus mali	62.04	2.4	2.90681	3034	97.95	4.8	MB2.97.contigs.fa	JAIMBV000000000
